# Supplementary material for: The Genetic Content of Chromosomal Inversions across a Wide Latitudinal Gradient
Source: PLoS One. 2012 Dec 18;7(12):e51625. doi: 10.1371/journal.pone.0051625 (PMC3525579; doi:10.1371/journal.pone.0051625)
Supplement: Table S1 — Frequency of chromosomal arrangements in the nine studied populations. (XLSX) [file pone.0051625.s005.xlsx]

## Sheet: TableS1
		Population
Chromosome	Arrangement	MAL	VAL	RAS	BCN	MON	DIJ	GRO	DRO	SUN
A	AST	0.163	0.186	0.303	0.541	0.614	0.534	0.639	0.735	0.894
	A1	0.008	0.010	0.033	0.109	0.140	0.301	0.224	0.235	0.085
	A2	0.829	0.804	0.664	0.350	0.246	0.164	0.136	0.029	0.021
	N	129	102	122	183	114	146	147	68	47
	He	0.312	0.319	0.466	0.573	0.543	0.597	0.522	0.403	0.194
J	JST	0.271	0.310	0.271	0.371	0.426	0.452	0.563	0.754	0.74
	J1	0.729	0.690	0.729	0.629	0.574	0.548	0.437	0.246	0.26
	N	129	100	118	202	115	146	151	69	50
	He	0.395	0.428	0.395	0.467	0.489	0.495	0.492	0.371	0.385
U	UST	0.023	0.030	0.051	0.081	0.078	0.273	0.421	0.841	0.86
	U1+2	0.450	0.525	0.646	0.756	0.888	0.58	0.507	0.13	0.06
	U1+2+8	0.527	0.436	0.303	0.152	0.034	0.133	0.072	-	0.06
	U1+2+6	-	0.01	-	-	-	0.007	-	-	-
	U1	-	-	-	0.01	-	0.007	-	0.029	0.02
	N	129	101	99	197	116	143	152	69	50
	He	0.519	0.534	0.488	0.398	0.204	0.571	0.561	0.276	0.253
