# Supplementary material for: The Genetic Content of Chromosomal Inversions across a Wide Latitudinal Gradient
Source: PLoS One. 2012 Dec 18;7(12):e51625. doi: 10.1371/journal.pone.0051625 (PMC3525579; doi:10.1371/journal.pone.0051625)
Supplement: Table S2 — Regression coefficients and significance of inversion frequencies plotted against latitude. (XLSX) [file pone.0051625.s006.xlsx]

## Sheet: Table S2
Chromosome	Arrangement	R2	b	P-value
A	AST	0.790938	0.889347	0.00132964
	A1	0.364586	0.603809	0.0851027
	A2	0.832891	-0.912629	0.00059545
J	JST	0.964196	0.981935	2.5636e-06
	J1	0.964196	-0.981935	2.5636e-06
U	UST	0.975941	0.987897	6.34639e-07
	U1+2	0.507184	-0.712168	0.0313551
	U1+2+8	0.665159	-0.815573	0.0073684
