# Supplementary material for: The Genetic Content of Chromosomal Inversions across a Wide Latitudinal Gradient
Source: PLoS One. 2012 Dec 18;7(12):e51625. doi: 10.1371/journal.pone.0051625 (PMC3525579; doi:10.1371/journal.pone.0051625)
Supplement: Table S3 — Levels of genetic variability (expected heterozygosity) of all loci for the populations and arrangements analysed. (XLSX) [file pone.0051625.s007.xlsx]

## Sheet: Table S3
Crom.	Arrangement		MAL	VAL	RAS	BCN	MON	DIJ	GRO	DRO	SUN
A	AST	n	18	19	30	53	30	29	30	50	42
		dsub11	0.775	0.853	0.818	0.889	0.816	0.772	0.823	0.855	0.894
		dsub37	0.889	0.916	0.922	0.927	0.933	0.915	0.945	0.923	0.896
		dsub76*	0.889	0.825	0.881	0.806	0.875	0.866	0.863	0.844	0.853
		dsub05*	0.876	0.876	0.868	0.902	0.863	0.847	0.881	0.884	0.871
		dsub21*	0.863	0.882	0.877	0.886	0.863	0.883	0.877	0.836	0.85
		dsub39*	0.934	0.865	0.904	0.95	0.875	0.945	0.922	0.839	0.841
		dsub70	0.891	0.899	0.89	0.89	0.881	0.893	0.927	0.906	0.912
		dsub19	0.838	0.825	0.87	0.902	0.922	0.886	0.899	0.853	0.861
	A1	n	-	-	-	10	14	30	29	16	-
		dsub11	-	-	-	0.8	0.815	0.866	0.857	0.79	-
		dsub37	-	-	-	0.884	0.931	0.92	0.893	0.855	-
		dsub76*	-	-	-	0.716	0.878	0.816	0.854	0.831	-
		dsub05*	-	-	-	0.842	0.899	0.866	0.888	0.806	-
		dsub21*	-	-	-	0.842	0.847	0.896	0.857	0.815	-
		dsub39*	-	-	-	0.884	0.942	0.904	0.914	0.589	-
		dsub70	-	-	-	0.884	0.857	0.877	0.903	0.903	-
		dsub19	-	-	-	0.884	0.847	0.881	0.818	0.887	-
	A2	n	31	30	28	32	27	24	20	-	-
		dsub11	0.806	0.849	0.745	0.886	0.799	0.844	0.831	-	-
		dsub37	0.867	0.94	0.945	0.919	0.889	0.879	0.856	-	-
		dsub76*	0.862	0.847	0.842	0.865	0.836	0.872	0.872	-	-
		dsub05*	0.92	0.895	0.894	0.853	0.903	0.933	0.923	-	-
		dsub21*	0.88	0.893	0.878	0.891	0.851	0.854	0.903	-	-
		dsub39*	0.769	0.814	0.864	0.849	0.721	0.816	0.779	-	-
		dsub70	0.859	0.888	0.901	0.909	0.883	0.904	0.908	-	-
		dsub19	0.857	0.884	0.901	0.845	0.886	0.896	0.862	-	-
J	JST	n	29	29	28	34	29	30	30	56	43
		dsub18	0.842	0.911	0.883	0.866	0.888	0.884	0.814	0.802	0.773
		dsub59*	0.365	0.363	0.618	0.358	0.518	0.497	0.583	0.409	0.263
		dsub69*	0.668	0.667	0.745	0.729	0.761	0.787	0.795	0.694	0.697
		dsub74	0.883	0.857	0.841	0.852	0.828	0.827	0.888	0.875	0.866
		dsub62	0.944	0.912	0.93	0.918	0.935	0.924	0.936	0.889	0.887
		dsub27	0.867	0.892	0.795	0.836	0.833	0.862	0.844	0.893	-
	J1	n	30	30	30	61	30	30	30	18	17
		dsub18	0.87	0.866	0.872	0.874	0.897	0.895	0.877	0.825	0.87
		dsub59*	0.922	0.904	0.908	0.889	0.918	0.8	0.875	0.921	0.871
		dsub69*	0.82	0.811	0.845	0.857	0.86	0.89	0.893	0.603	0.72
		dsub74	0.793	0.87	0.868	0.886	0.827	0.895	0.863	0.781	0.756
		dsub62	0.924	0.939	0.918	0.919	0.944	0.904	0.929	0.914	0.864
		dsub27	0.851	0.878	0.874	0.880	0.908	0.917	0.876	-	-
U	UST	n	-	-	-	7	18	30	30	60	47
		dsub10	-	-	-	0.835	0.921	0.942	0.96	0.9	0.885
		dsub03	-	-	-	0.615	0.813	0.728	0.798	0.819	0.864
		dsub42*	-	-	-	0.791	0.724	0.741	0.701	0.733	0.627
		dsub64*	-	-	-	0.835	0.889	0.876	0.912	0.852	0.747
		dsub15	-	-	-	0.791	0.724	0.827	0.836	0.81	0.78
	U1+2	n	26	37	30	72	30	30	30	14	-
		dsub10	0.929	0.92	0.924	0.953	0.927	0.912	0.945	0.878	-
		dsub03	0.805	0.742	0.701	0.753	0.701	0.775	0.8	0.783	-
		dsub42*	0.846	0.831	0.8	0.803	0.739	0.814	0.827	0.72	-
		dsub64*	0.905	0.912	0.922	0.918	0.814	0.794	0.895	0.698	-
		dsub15	0.849	0.878	0.784	0.846	0.827	0.87	0.875	0.667	-
	U1+2+8	n	32	27	20	15	9	23	15	-	-
		dsub10	0.942	0.931	0.933	0.91	0.889	0.956	0.901	-	-
		dsub03	0.647	0.752	0.718	0.818	0.81	0.703	0.791	-	-
		dsub42*	0.79	0.777	0.851	0.772	0.68	0.831	0.8	-	-
		dsub64*	0.887	0.925	0.862	0.864	0.758	0.912	0.804	-	-
		dsub15	0.825	0.794	0.815	0.883	0.81	0.792	0.883	-	-
Note. Loci inside region II (including A2 inversion) and inside inversions in the J and U chromosomes are indicated with an asterisk.
