# Supplementary material for: The Genetic Content of Chromosomal Inversions across a Wide Latitudinal Gradient
Source: PLoS One. 2012 Dec 18;7(12):e51625. doi: 10.1371/journal.pone.0051625 (PMC3525579; doi:10.1371/journal.pone.0051625)
Supplement: Table S4 — ANOVA for each chromosome for the effects of population and arrangement as fixed factors and locus as random factor on the arcsin tranformed expected heterozygosity. (XLSX) [file pone.0051625.s008.xlsx]

## Sheet: Table S4 
	Chromosome A
	d.f. effect	MS effect	d.f. error	MS error	F	p
population	8	0.00642047	56	0.004	1.55488	0.159589
arrangement	2	0.00809147	14	0.0108703	0.744365	0.492931
locus	7	0.033	16.3605	0.0127141	2.55573	0.0558469
population*arrangement	10	0.00358265	70	0.00272016	1.31707	0.23867
population*locus	56	0.00412925	70	0.00272016	1.51801	0.0488712
arrangement*locus	14	0.0108703	70	0.00272016	3.99619	5.09116e-05
population*arrangement*locus (residual)	70	0.00272016
	Chromosome J
	d.f. effect	MS effect	d.f. error	MS error	F	p
population	8	0.0115664	39	0.004	3.14433	0.005
arrangement	1	0.363	5	0.194	1.86001	0.230786
locus	5	0.212	5	0.196	1.097	0.466
population*arrangement	8	0.000871374	38	0.005	0.192274	0.99045
population*locus	39	0.00367151	38	0.005	0.810143	0.74216
arrangement*locus	5	0.194786	38	0.005	42.9809	1.24345e-14
population*arrangement*locus (residual)	38	0.00453193
	Chromosome U
	d.f. effect	MS effect	d.f. error	MS error	F	p
population	8	0.0102442	32	0.00600295	1.70653	0.135073
arrangement	2	0.000208974	8	0.00447312	0.0467176	0.954615
locus	4	0.208	9.09188	0.00651689	31.94	1.46623e-05
population*arrangement	10	0.0040879	40	0.00400111	1.02169	0.443056
population*locus	32	0.00600295	40	0.00400111	1.50032	0.111516
arrangement*locus	8	0.00447312	40	0.00400111	1.11797	0.372216
population*arrangement*locus (residual)	40	0.00400111
