# Supplementary material for: The Genetic Content of Chromosomal Inversions across a Wide Latitudinal Gradient
Source: PLoS One. 2012 Dec 18;7(12):e51625. doi: 10.1371/journal.pone.0051625 (PMC3525579; doi:10.1371/journal.pone.0051625)
Supplement: Table S5 — Microsatellite allele frequencies in individuals carrying different inversions. A) AST inversion; B) A1 inversion; C) A2 inversion; D) JST inversion; E) J1 inversion; F) UST arrangement; G) U1+2 arrangement; H) U1+2+8 arrangement. (XLS) [file pone.0051625.s009.xls]

## Sheet: S5a
LOCUS
dsub_05	Allele	Mal	Val	Ras	Bcn	Mon	Dij	Gro	Dro	Sun
	133	0	0	0	0	0	0	0	0	0.048
	141	0	0	0	0.038	0	0	0.033	0	0.024
	143	0	0.053	0	0.038	0.033	0	0	0	0.048
	145	0	0	0	0.019	0.033	0.069	0	0.083	0.024
	147	0.056	0.158	0.133	0.115	0.133	0.172	0.1	0.104	0.071
	149	0.056	0.105	0.1	0.038	0.033	0	0.2	0.125	0.095
	151	0.167	0.105	0.133	0.154	0.167	0.069	0.2	0.083	0.095
	152	0.167	0.105	0.2	0.115	0.267	0.276	0.1	0.188	0.286
	154	0.056	0	0	0.038	0.033	0.069	0.033	0.042	0.071
	156	0.056	0	0.1	0.077	0	0	0.033	0	0
	158	0.167	0.263	0.1	0.154	0.133	0.207	0.133	0.063	0.095
	160	0.222	0.105	0.2	0.135	0.1	0.034	0.1	0.188	0.119
	162	0.056	0.053	0.033	0.038	0.033	0.034	0.033	0.083	0.024
	164	0	0.053	0	0	0	0.034	0	0.042	0
	166	0	0	0	0	0.033	0	0.033	0	0
	168	0	0	0	0	0	0.034	0	0	0
	176	0	0	0	0.019	0	0	0	0	0
	180	0	0	0	0.019	0	0	0	0	0
dsub_11	Allele	Mal	Val	Ras	Bcn	Mon	Dij	Gro	Dro	Sun
	228	0	0	0	0.019	0	0	0	0	0
	230	0	0	0	0.038	0	0	0.033	0	0.024
	232	0.333	0.263	0.267	0.115	0.233	0.414	0.133	0.12	0.122
	234	0.056	0.105	0	0.077	0.067	0.069	0	0.12	0.098
	236	0.167	0.105	0.167	0.058	0.067	0.172	0.367	0.08	0.122
	238	0.278	0.211	0.2	0.154	0.067	0.103	0.067	0.14	0.146
	240	0	0.053	0	0.096	0.1	0.138	0.033	0.04	0.122
	242	0.167	0.053	0.167	0.231	0.333	0	0.133	0.26	0.122
	244	0	0	0.033	0.058	0.067	0.034	0.067	0.16	0.146
	246	0	0.158	0.167	0.058	0.067	0.069	0.067	0.06	0.049
	248	0	0.053	0	0.038	0	0	0.067	0	0.049
	250	0	0	0	0.019	0	0	0.033	0	0
	252	0	0	0	0.019	0	0	0	0	0
	254	0	0	0	0.019	0	0	0	0	0
	256	0	0	0	0	0	0	0	0.02	0
dsub_19	Allele	Mal	Val	Ras	Bcn	Mon	Dij	Gro	Dro	Sun
	173	0	0	0	0.019	0	0	0	0	0
	179	0	0	0	0	0.033	0	0	0	0.024
	180	0	0.105	0.067	0.038	0.1	0	0.033	0	0
	181	0.056	0.105	0.167	0.132	0.133	0.207	0.1	0.327	0.244
	183	0.222	0.368	0.067	0.17	0.133	0.138	0.067	0.082	0.122
	185	0.056	0.105	0.167	0.132	0.1	0.103	0.167	0.061	0
	187	0.056	0.105	0.033	0.075	0.1	0.103	0.133	0.041	0.122
	188	0	0	0	0	0	0.034	0	0.02	0
	189	0	0	0	0.113	0.067	0.138	0.033	0.041	0.171
	190	0	0	0	0	0	0	0	0.02	0
	191	0.222	0.105	0.2	0.094	0.067	0.138	0.167	0.061	0.146
	193	0	0	0.167	0	0.067	0	0.067	0.061	0.024
	194	0	0	0	0	0	0	0	0.02	0
	195	0.222	0.053	0.033	0.075	0.1	0.069	0.133	0.102	0.073
	197	0.167	0.053	0.1	0.075	0.033	0.034	0.033	0.122	0
	199	0	0	0	0.019	0	0	0	0	0
	201	0	0	0	0.038	0.033	0.034	0.033	0.02	0.024
	203	0	0	0	0	0	0	0	0.02	0.049
	205	0	0	0	0	0.033	0	0	0	0
	209	0	0	0	0.019	0	0	0	0	0
	211	0	0	0	0	0	0	0.033	0	0
dsub_21	Allele	Mal	Val	Ras	Bcn	Mon	Dij	Gro	Dro	Sun
	171	0	0	0.033	0.019	0	0	0	0	0
	173	0	0	0.033	0	0	0	0	0	0
	175	0.056	0.263	0.067	0.038	0.192	0.172	0.133	0.125	0.048
	177	0.333	0.105	0.133	0.132	0.077	0.103	0.133	0.188	0.119
	179	0.111	0.158	0.267	0.226	0.269	0.172	0.233	0.229	0.262
	181	0.111	0.105	0.067	0.113	0.077	0.034	0.067	0.208	0.119
	183	0.056	0.053	0.067	0.132	0.115	0.069	0.133	0.146	0.19
	185	0.056	0.053	0.133	0.094	0.115	0.172	0.067	0.063	0.143
	187	0.056	0.105	0.067	0	0.038	0	0.033	0	0.024
	189	0.056	0.053	0	0.038	0.038	0.138	0.033	0	0.048
	190	0	0	0	0	0	0.069	0	0	0
	191	0	0	0.1	0.057	0.038	0	0.133	0	0.024
	193	0.056	0	0	0.075	0	0	0	0.021	0.024
	195	0.056	0.053	0	0.019	0	0.034	0.033	0	0
	197	0.056	0.053	0	0	0.038	0	0	0	0
	199	0	0	0.033	0	0	0.034	0	0.021	0
	206	0	0	0	0.038	0	0	0	0	0
	208	0	0	0	0.019	0	0	0	0	0
dsub_37	Allele	Mal	Val	Ras	Bcn	Mon	Dij	Gro	Dro	Sun
	198	0	0	0	0	0	0	0.033	0	0
	201	0	0.053	0	0	0	0	0	0	0
	202	0	0	0	0	0.033	0.034	0.033	0	0
	204	0	0.053	0	0.019	0.033	0.069	0.067	0.043	0.025
	206	0	0.053	0.034	0	0	0	0	0	0
	208	0	0	0	0.057	0	0	0.033	0.022	0.025
	209	0	0	0	0	0	0	0	0	0.025
	210	0.056	0.211	0.034	0.057	0.033	0.034	0.133	0.065	0.1
	211	0.111	0.053	0.034	0.038	0	0.069	0.067	0.022	0
	212	0	0.105	0.069	0.075	0.067	0.069	0	0.087	0.05
	214	0	0	0.103	0.019	0.033	0.069	0.033	0.022	0
	216	0.278	0.158	0.069	0.208	0.167	0.207	0.1	0.152	0.225
	217	0	0	0.034	0.038	0	0	0	0.043	0.025
	218	0.056	0.053	0.103	0.057	0.033	0.138	0.1	0.043	0
	219	0.056	0	0	0	0	0.034	0	0	0
	220	0	0	0.034	0	0	0	0	0	0.025
	223	0	0.053	0	0	0	0	0	0	0
	224	0	0	0	0.019	0.033	0	0	0	0
	225	0	0	0	0	0	0	0	0	0.025
	227	0.111	0	0	0	0	0	0	0.022	0.025
	228	0	0	0	0	0.033	0	0	0	0.025
	229	0	0	0.034	0.019	0.067	0	0.033	0	0
	231	0	0	0	0.094	0	0	0.033	0.022	0
	232	0.056	0	0	0	0	0	0	0	0
	233	0	0	0	0	0	0	0	0.065	0
	234	0	0	0	0.019	0	0.034	0	0	0.025
	235	0	0	0	0	0	0	0	0	0.025
	236	0	0	0	0	0	0	0.033	0	0
	237	0.056	0	0	0.057	0.033	0	0.1	0.022	0
	239	0	0	0.069	0.019	0	0.034	0.033	0.022	0
	241	0	0	0	0	0	0	0	0	0.025
	242	0.111	0.053	0.207	0.038	0.1	0.103	0.033	0.174	0.2
	243	0	0	0	0.019	0	0	0	0	0
	244	0.056	0	0	0.019	0.033	0	0	0.043	0
	245	0	0	0	0	0.033	0	0	0	0.025
	246	0	0	0	0.038	0	0	0.033	0.043	0
	247	0	0	0	0	0	0	0	0	0.025
	248	0	0	0.069	0.019	0.1	0.034	0	0	0.025
	250	0	0	0.034	0.019	0	0	0.033	0	0
	251	0	0.053	0	0	0	0	0	0	0
	252	0	0.053	0.034	0	0	0	0	0	0
	254	0	0	0.034	0	0	0	0	0	0
	255	0	0	0	0	0	0	0	0.022	0
	256	0.056	0	0	0.019	0.067	0	0	0	0
	257	0	0	0	0	0	0	0	0	0.025
	258	0	0	0	0	0	0.034	0.033	0	0
	262	0	0	0	0.038	0	0	0	0	0
	265	0	0	0	0	0.1	0.034	0.033	0.065	0.05
	267	0	0.053	0	0	0	0	0	0	0
dsub_39	Allele	Mal	Val	Ras	Bcn	Mon	Dij	Gro	Dro	Sun
	262	0	0.053	0	0	0	0	0	0	0
	264	0	0.053	0	0	0	0	0	0	0
	265	0	0	0	0.019	0	0	0	0	0
	266	0	0	0	0.019	0	0	0	0	0
	267	0	0	0	0	0	0.036	0.069	0	0
	268	0	0.053	0.033	0.057	0.036	0.036	0.069	0	0
	269	0	0	0	0.019	0	0.036	0	0	0
	270	0	0.053	0.067	0.019	0	0.036	0	0	0.024
	271	0	0	0	0.038	0	0	0.034	0.34	0.214
	272	0	0	0	0.038	0	0.036	0.069	0.04	0
	273	0.059	0.158	0.133	0.057	0.071	0.036	0.103	0.02	0
	274	0.059	0	0.033	0.075	0	0.036	0.034	0	0
	275	0.059	0	0.067	0.057	0	0.036	0.034	0.04	0.167
	276	0.176	0.105	0.067	0.094	0.036	0.036	0.138	0	0
	277	0.118	0.053	0.067	0.038	0	0.036	0.172	0.18	0.262
	278	0.059	0.316	0.2	0.113	0.286	0.179	0.103	0.06	0.024
	279	0.059	0	0.167	0.038	0.036	0.071	0	0.04	0.024
	280	0.059	0.053	0	0.075	0.143	0.071	0.034	0.02	0
	281	0.059	0	0	0	0.071	0	0.034	0	0
	282	0.059	0	0.033	0.057	0.071	0.036	0	0.02	0.024
	283	0	0	0.033	0.019	0	0.071	0.034	0.04	0.143
	284	0	0	0.033	0.038	0	0.036	0	0	0.024
	285	0.059	0	0	0.038	0.107	0.036	0	0	0
	286	0	0.053	0	0.038	0	0	0	0.04	0.024
	287	0.118	0	0	0	0	0.071	0	0.06	0.048
	288	0.059	0.053	0.033	0.019	0.071	0.036	0.034	0	0.024
	289	0	0	0	0	0	0	0.034	0	0
	290	0	0	0	0.019	0.036	0	0	0	0
	291	0	0	0	0	0	0	0	0.04	0
	292	0	0	0	0	0.036	0.036	0	0	0
	293	0	0	0	0.019	0	0	0	0.06	0
	294	0	0	0.033	0	0	0	0	0	0
dsub_70	Allele	Mal	Val	Ras	Bcn	Mon	Dij	Gro	Dro	Sun
	287	0	0	0	0	0	0	0	0.02	0.024
	289	0	0	0	0	0	0	0	0.02	0
	291	0	0	0	0	0	0	0.033	0	0.024
	293	0	0	0	0	0	0	0	0	0.024
	295	0.059	0.053	0	0	0	0	0.033	0.061	0.049
	297	0	0	0	0	0	0.034	0.033	0	0
	299	0.059	0.053	0	0.019	0	0	0	0	0.024
	301	0	0	0.067	0.019	0.033	0	0.067	0.02	0.098
	302	0	0	0	0	0	0.034	0	0.061	0
	303	0.059	0.105	0	0.038	0.033	0.034	0.033	0	0
	304	0	0	0	0	0	0.069	0	0.02	0
	305	0	0.158	0	0.094	0.033	0.034	0.067	0.041	0.024
	307	0	0.053	0.133	0.075	0.033	0.034	0.033	0.061	0.024
	309	0.176	0.211	0.067	0.189	0.067	0.034	0.1	0.224	0.171
	311	0.176	0.158	0.233	0.208	0.233	0.172	0.1	0.061	0.171
	312	0	0	0	0	0	0	0.033	0	0
	313	0.118	0	0.067	0.094	0.233	0.207	0.133	0.143	0.073
	314	0	0	0	0	0	0	0	0.041	0
	315	0.059	0	0.133	0.057	0.033	0.172	0.033	0.041	0.049
	316	0	0	0	0	0.033	0	0	0	0
	317	0.176	0.053	0.1	0.075	0.033	0	0.167	0.061	0.098
	319	0	0	0.067	0.057	0.067	0.034	0.033	0.082	0.073
	321	0.118	0	0	0.038	0.033	0.069	0.033	0	0
	322	0	0	0	0.019	0	0	0	0	0
	324	0	0.053	0.067	0	0.067	0.034	0.067	0.02	0.049
	325	0	0	0	0	0	0	0	0.02	0.024
	328	0	0.053	0.033	0	0.033	0	0	0	0
	330	0	0	0	0.019	0.033	0	0	0	0
	332	0	0.053	0.033	0	0	0	0	0	0
	334	0	0	0	0	0	0.034	0	0	0
dsub_76	Allele	Mal	Val	Ras	Bcn	Mon	Dij	Gro	Dro	Sun
	293	0	0	0.033	0.019	0.067	0.034	0.033	0	0.049
	295	0	0	0	0	0.033	0	0	0	0
	297	0	0	0	0	0	0.034	0	0.021	0
	299	0.056	0.053	0.033	0	0	0	0.033	0	0
	303	0	0.053	0	0.057	0	0	0.033	0.021	0
	306	0.056	0.105	0.067	0.038	0.067	0.034	0	0.063	0.268
	308	0.167	0.316	0.2	0.358	0.233	0.241	0.3	0.333	0.22
	310	0.056	0.053	0	0.075	0.033	0.103	0.067	0.083	0.024
	311	0	0	0	0	0	0	0	0.021	0.024
	312	0.167	0	0.2	0.019	0.1	0.069	0.067	0	0.073
	314	0.111	0.053	0.133	0.075	0.067	0.034	0.133	0.104	0.049
	316	0.167	0.263	0.133	0.226	0.2	0.241	0.1	0.125	0.122
	318	0	0	0.067	0.057	0.133	0.069	0.1	0.104	0.098
	320	0.167	0.053	0.033	0.019	0.033	0.069	0.1	0.042	0
	322	0.056	0	0.033	0.019	0	0	0	0.042	0.024
	324	0	0.053	0.067	0	0.033	0.034	0	0.021	0
	326	0	0	0	0.038	0	0.034	0.033	0	0.024
	330	0	0	0	0	0	0	0	0.021	0.024

## Sheet: S5b
LOCUS
dsub_05	Allele	Bcn	Mon	Dij	Gro	Dro
	133	0	0.071	0	0.034	0
	143	0	0	0.033	0	0
	145	0	0.071	0.067	0.034	0.063
	147	0.2	0.071	0.033	0.103	0
	149	0	0.071	0.2	0.034	0
	151	0	0	0.133	0.172	0.188
	152	0.2	0.214	0.167	0.172	0.313
	154	0.1	0.071	0	0.034	0.125
	156	0	0	0	0.103	0
	158	0.3	0.143	0.167	0.103	0.063
	160	0.1	0.143	0.167	0.172	0.25
	162	0.1	0.143	0.033	0.034	0
dsub_11	Allele	Bcn	Mon	Dij	Gro	Dro
	230	0	0	0	0.034	0
	232	0.2	0.143	0.2	0.172	0.125
	234	0	0	0.033	0.034	0
	236	0.1	0	0.167	0.034	0.063
	238	0.3	0.071	0.133	0.069	0.188
	240	0.1	0.071	0.067	0.069	0.188
	241	0	0	0.033	0	0
	242	0.3	0.286	0.167	0.276	0
	244	0	0.286	0	0.069	0
	246	0	0.143	0.167	0.172	0.375
	248	0	0	0.033	0.069	0
	250	0	0	0	0	0.063
dsub_19	Allele	Bcn	Mon	Dij	Gro	Dro
	174	0	0	0.033	0	0
	181	0.2	0.214	0.067	0.172	0.125
	183	0.2	0.286	0.2	0.345	0
	185	0.1	0.143	0.133	0.138	0.25
	187	0	0.071	0.133	0.034	0.125
	188	0	0	0	0	0.063
	189	0	0.071	0.033	0.034	0.063
	191	0	0.143	0.133	0.138	0.063
	193	0.2	0	0.167	0.034	0.125
	195	0.1	0	0.067	0.034	0
	197	0	0	0.033	0.069	0.125
	199	0	0	0	0	0.063
	201	0	0.071	0	0	0
	203	0.1	0	0	0	0
	205	0.1	0	0	0	0
dsub_21	Allele	Bcn	Mon	Dij	Gro	Dro
	169	0	0	0	0.103	0
	171	0	0	0	0.034	0
	173	0	0	0.036	0.034	0
	175	0.1	0.214	0.107	0.138	0.125
	177	0.1	0.143	0.179	0.069	0.25
	179	0.2	0.286	0.143	0.31	0.188
	181	0.2	0.071	0.071	0.103	0
	183	0.1	0	0.071	0.103	0.188
	185	0.3	0.071	0.179	0.034	0.25
	187	0	0.071	0.071	0	0
	189	0	0	0.036	0	0
	191	0	0	0.071	0	0
	193	0	0.143	0.036	0.034	0
	195	0	0	0	0.034	0
dsub_37	Allele	Bcn	Mon	Dij	Gro	Dro
	202	0	0	0	0.034	0
	204	0	0.071	0	0	0
	206	0	0	0.033	0	0
	208	0	0.071	0.1	0.034	0
	210	0.2	0.071	0.067	0.069	0.067
	212	0.2	0.071	0.067	0.172	0.067
	214	0	0.071	0.067	0	0
	216	0.1	0.071	0.167	0.207	0.133
	217	0	0	0	0.034	0.067
	218	0	0	0.167	0.138	0.333
	220	0	0	0.067	0	0
	224	0	0.071	0	0	0
	229	0	0	0.033	0	0
	230	0.1	0	0	0	0
	231	0	0.214	0.033	0	0
	233	0	0	0	0	0.067
	234	0.2	0	0	0	0
	235	0	0	0.033	0	0.067
	236	0	0.071	0	0	0
	237	0	0	0.067	0.034	0
	239	0	0	0	0.069	0
	241	0.1	0	0	0	0
	242	0	0.071	0.033	0.103	0.133
	244	0	0	0	0.034	0
	248	0	0	0.033	0.069	0
	258	0	0.071	0	0	0
	262	0.1	0	0.033	0	0
	271	0	0.071	0	0	0
dsub_39	Allele	Bcn	Mon	Dij	Gro	Dro
	267	0	0.071	0	0	0
	268	0	0	0.036	0.071	0
	270	0	0.071	0	0.071	0
	271	0.1	0.071	0	0	0.625
	272	0.1	0	0	0.036	0
	273	0.1	0.071	0.071	0.143	0
	274	0	0.071	0	0.036	0
	275	0	0	0.036	0.036	0
	276	0	0.071	0.071	0.143	0
	277	0	0.143	0.107	0.036	0.125
	278	0.3	0.071	0.25	0.143	0
	279	0	0	0.071	0	0
	280	0	0	0.036	0.107	0
	281	0	0	0	0.107	0
	282	0	0.071	0.071	0	0
	283	0.1	0	0.071	0	0.063
	285	0	0.071	0.071	0	0
	286	0.1	0.071	0	0	0
	287	0	0.143	0	0	0.125
	288	0	0	0.036	0.036	0
	289	0.1	0	0.036	0	0
	291	0.1	0	0	0	0
	292	0	0	0.036	0	0
	293	0	0	0	0.036	0.063
dsub_70	Allele	Bcn	Mon	Dij	Gro	Dro
	291	0	0	0	0.034	0
	293	0	0	0.033	0	0
	295	0.1	0	0	0	0
	299	0.1	0	0.033	0	0.125
	301	0	0	0.1	0.034	0
	304	0	0	0	0	0.063
	305	0.1	0	0	0	0
	306	0.1	0	0	0	0
	307	0.3	0.143	0.033	0.069	0
	308	0	0	0.033	0	0
	309	0.1	0.286	0.133	0.138	0.125
	310	0	0.071	0	0	0
	311	0.1	0.214	0.267	0.172	0.125
	313	0.1	0.071	0	0.138	0.125
	315	0	0.071	0.133	0.138	0
	317	0	0.071	0.1	0.103	0.063
	319	0	0.071	0.033	0.069	0
	321	0	0	0	0.034	0.188
	323	0	0	0	0.034	0
	324	0	0	0.067	0.034	0.125
	325	0	0	0	0	0.063
	326	0	0	0.033	0	0
dsub_76	Allele	Bcn	Mon	Dij	Gro	Dro
	295	0.1	0	0	0	0
	297	0	0	0	0.034	0.125
	299	0	0	0	0.034	0
	304	0	0.071	0	0	0
	306	0	0.071	0	0	0.313
	308	0.5	0.286	0.367	0.276	0.25
	310	0.1	0.071	0.133	0.069	0.063
	312	0	0.071	0.033	0.069	0.063
	314	0.1	0	0.133	0.207	0.063
	316	0	0.143	0.067	0.069	0.063
	318	0.2	0.143	0.1	0.138	0
	320	0	0	0.1	0.069	0.063
	322	0	0.071	0.033	0.034	0
	341	0	0	0.033	0	0
	347	0	0.071	0	0	0

## Sheet: S5c
LOCUS
dsub_05	Allele	Mal	Val	Ras	Bcn	Mon	Dij	Gro
	133	0.034	0	0	0	0	0	0
	139	0	0	0	0	0.037	0	0
	141	0.034	0	0	0	0.037	0	0
	145	0.034	0	0.036	0.031	0.074	0.125	0.1
	147	0	0.1	0.071	0	0.037	0.042	0.1
	149	0.034	0	0	0.063	0	0	0
	151	0.034	0	0.036	0	0	0	0.05
	152	0.103	0.067	0.179	0.344	0.185	0.042	0
	154	0	0.167	0.071	0.094	0	0	0.1
	156	0.138	0.133	0.036	0.063	0.148	0.125	0.05
	157	0	0	0	0.031	0	0	0
	158	0.172	0.2	0.179	0.094	0.185	0.125	0
	160	0.138	0.1	0	0.063	0.037	0.083	0.1
	162	0	0	0.107	0	0	0.083	0.15
	164	0.034	0.033	0	0.063	0.037	0.042	0.05
	166	0.069	0.033	0.143	0.063	0.037	0	0
	168	0.034	0	0.036	0	0.074	0.083	0
	170	0.034	0.067	0.107	0.031	0	0.083	0.05
	171	0.034	0	0	0	0	0	0
	172	0.034	0	0	0.031	0	0.042	0.15
	173	0	0	0	0	0	0	0.05
	176	0	0.033	0	0	0.037	0	0
	178	0	0	0	0	0	0.042	0
	180	0.034	0.033	0	0.031	0.037	0.042	0
	184	0	0.033	0	0	0.037	0	0
	186	0	0	0	0	0	0.042	0
	188	0	0	0	0	0	0	0.05
dsub_11	Allele	Mal	Val	Ras	Bcn	Mon	Dij	Gro
	230	0	0	0.036	0	0	0	0.05
	232	0.345	0.31	0.429	0.161	0.192	0.25	0.3
	234	0.034	0.069	0	0.065	0.038	0	0
	236	0.034	0.103	0.071	0.129	0.385	0.125	0.15
	238	0.138	0.103	0.25	0.129	0.115	0.042	0.15
	240	0.207	0.103	0.036	0.065	0.077	0.208	0.2
	242	0.034	0.138	0.107	0.194	0.038	0.167	0.1
	243	0	0.034	0	0	0	0	0
	244	0.069	0.034	0.036	0.065	0	0.125	0
	246	0.138	0.103	0.036	0.129	0.077	0.083	0.05
	248	0	0	0	0.032	0	0	0
	250	0	0	0	0.032	0.038	0	0
	252	0	0	0	0	0.038	0	0
dsub_19	Allele	Mal	Val	Ras	Bcn	Mon	Dij	Gro
	177	0	0	0	0	0	0	0.05
	180	0	0.067	0	0.031	0	0	0
	181	0.129	0.067	0.107	0.063	0.185	0.136	0.15
	183	0.161	0.133	0.143	0.219	0.074	0.182	0.2
	184	0	0	0	0	0	0.045	0
	185	0.258	0.233	0.107	0.281	0.185	0.182	0.25
	187	0.065	0.1	0.107	0.031	0.074	0.136	0
	189	0.097	0.033	0.071	0.125	0.074	0.045	0
	190	0	0	0	0	0.037	0	0
	191	0.129	0.133	0.143	0.031	0.185	0.045	0.05
	193	0.129	0.1	0.107	0	0.037	0.045	0.15
	195	0.032	0.1	0.143	0.125	0.037	0.091	0.05
	197	0	0.033	0.036	0.031	0.074	0	0.05
	199	0	0	0	0.031	0	0	0
	201	0	0	0.036	0	0	0	0
	203	0	0	0	0	0	0.045	0
	205	0	0	0	0.031	0	0.045	0
	207	0	0	0	0	0	0	0.05
	215	0	0	0	0	0.037	0	0
dsub_21	Allele	Mal	Val	Ras	Bcn	Mon	Dij	Gro
	166	0	0	0.036	0.031	0	0	0
	169	0	0	0	0.031	0	0	0
	171	0	0	0	0	0	0	0.05
	173	0.097	0.167	0.036	0.094	0.038	0.087	0
	175	0	0.033	0.036	0	0.038	0	0.05
	177	0.097	0.067	0.071	0.031	0	0	0.05
	179	0.097	0.033	0.143	0.25	0.038	0.217	0.05
	181	0.129	0.067	0.25	0.094	0.077	0.13	0.25
	183	0.226	0.1	0.179	0.094	0.192	0.261	0.1
	185	0.129	0.233	0.071	0.125	0.269	0.13	0.05
	186	0	0	0	0.031	0	0	0
	187	0.129	0.067	0.071	0.063	0.192	0.043	0.15
	189	0.065	0.033	0.036	0.031	0	0	0
	190	0	0	0	0	0	0	0.05
	191	0	0.1	0.036	0	0.038	0	0
	193	0.032	0	0	0.094	0	0.043	0
	195	0	0	0	0	0.038	0.043	0.05
	197	0	0	0	0.031	0	0	0.05
	199	0	0.033	0.036	0	0	0.043	0.05
	201	0	0	0	0	0.077	0	0
	203	0	0.033	0	0	0	0	0
	208	0	0.033	0	0	0	0	0.05
dsub_37	Allele	Mal	Val	Ras	Bcn	Mon	Dij	Gro
	202	0	0	0	0	0	0.042	0
	204	0	0.033	0	0.031	0	0.083	0
	208	0.032	0.033	0.036	0.031	0	0	0.05
	210	0.032	0.067	0.036	0	0.037	0.083	0.05
	211	0.065	0.067	0.036	0	0.037	0	0
	212	0	0.033	0.107	0.094	0.074	0	0.05
	213	0	0	0	0	0	0.042	0
	214	0	0.067	0.036	0	0.185	0	0.05
	216	0.323	0.133	0.143	0.031	0.222	0.292	0.35
	217	0	0.033	0	0.063	0	0	0
	218	0.097	0.067	0.107	0.063	0.037	0.083	0.1
	219	0	0	0.036	0	0	0	0
	220	0	0	0.036	0.125	0	0	0
	222	0	0	0	0	0	0	0.05
	224	0	0	0.036	0	0	0	0
	227	0	0	0.036	0	0	0	0
	229	0	0.067	0	0	0	0	0
	230	0	0	0	0.031	0	0	0
	231	0	0	0	0	0.037	0	0
	233	0.032	0	0	0	0.037	0	0
	234	0	0.033	0.036	0	0	0	0
	236	0.032	0.067	0	0.031	0.037	0	0
	237	0.065	0.133	0	0.031	0	0	0.1
	239	0.065	0.033	0.036	0.031	0.074	0.083	0
	242	0.065	0.067	0.071	0.219	0.148	0.125	0.05
	244	0	0.033	0.036	0	0.037	0.042	0
	246	0	0	0.036	0	0	0	0
	248	0	0	0.071	0.031	0	0.042	0.05
	249	0	0	0	0.031	0	0	0
	250	0	0	0	0.031	0	0.042	0
	252	0.032	0	0	0.063	0	0	0.05
	255	0	0	0	0.031	0	0	0
	256	0.032	0	0	0	0	0.042	0
	258	0	0	0.036	0.031	0.037	0	0
	260	0.032	0.033	0	0	0	0	0
	265	0.097	0	0	0	0	0	0.05
	267	0	0	0.036	0	0	0	0
dsub_39	Allele	Mal	Val	Ras	Bcn	Mon	Dij	Gro
	262	0	0	0	0.031	0	0	0
	264	0.036	0	0	0	0	0	0
	266	0	0.033	0	0.063	0	0	0.05
	267	0	0	0	0	0	0	0.05
	269	0	0.033	0	0	0	0	0
	273	0	0.067	0.037	0	0.115	0.045	0.05
	274	0	0	0	0.031	0	0	0
	275	0.036	0.033	0.148	0	0	0.045	0.05
	276	0.036	0	0	0	0	0.091	0.1
	277	0.393	0.367	0.259	0.313	0.5	0.318	0.45
	278	0.25	0.167	0.111	0.156	0.115	0.091	0.05
	279	0.036	0.1	0.185	0	0.038	0.273	0.05
	280	0.143	0.133	0	0.156	0.077	0.045	0
	281	0	0.033	0.037	0.031	0.077	0	0
	282	0	0	0.037	0	0	0	0.1
	283	0	0	0.074	0	0	0	0.05
	284	0	0	0.074	0.063	0.038	0.045	0
	285	0.036	0.033	0.037	0.063	0.038	0	0
	287	0	0	0	0.031	0	0.045	0
	291	0	0	0	0.031	0	0	0
	294	0	0	0	0.031	0	0	0
	303	0.036	0	0	0	0	0	0
dsub_70	Allele	Mal	Val	Ras	Bcn	Mon	Dij	Gro
	293	0	0	0	0	0	0	0.05
	295	0	0	0	0.031	0	0	0
	297	0	0	0	0	0	0.042	0.05
	299	0	0.067	0.036	0.094	0	0	0.05
	301	0	0.067	0.107	0.125	0.037	0.042	0.1
	303	0	0.033	0	0.063	0.037	0.083	0.05
	304	0	0.033	0	0	0	0	0
	305	0.233	0.2	0.107	0.125	0.222	0.25	0.25
	307	0.1	0.1	0.107	0.063	0.037	0.042	0.05
	308	0.033	0	0	0	0.037	0.042	0
	309	0.2	0.033	0.214	0.156	0.222	0.125	0.1
	311	0.167	0.2	0.107	0.031	0.074	0.083	0.1
	313	0.033	0	0.071	0.063	0.037	0.083	0.05
	314	0	0	0.036	0	0	0.042	0
	315	0.133	0.133	0	0.156	0.111	0.042	0
	317	0.033	0.067	0.107	0	0.074	0.042	0.05
	319	0.033	0.033	0.036	0.031	0.037	0	0
	320	0	0	0	0	0.037	0	0
	321	0.033	0	0	0	0.037	0	0
	323	0	0	0	0	0	0.042	0
	324	0	0	0	0	0	0.042	0
	326	0	0	0.036	0	0	0	0
	330	0	0	0	0	0	0	0.05
	334	0	0	0	0	0	0	0.05
	336	0	0	0.036	0	0	0	0
	338	0	0	0	0.031	0	0	0
	340	0	0	0	0.031	0	0	0
	352	0	0.033	0	0	0	0	0
dsub_76	Allele	Mal	Val	Ras	Bcn	Mon	Dij	Gro
	295	0	0.033	0	0	0	0	0
	297	0.036	0	0	0	0	0.042	0
	299	0.036	0.033	0	0	0.037	0.042	0.05
	306	0	0	0	0.063	0.037	0.083	0.05
	308	0.286	0.267	0.286	0.188	0.185	0.25	0.15
	310	0.107	0.133	0.071	0.188	0.222	0.083	0.15
	314	0	0.033	0	0	0	0	0
	316	0	0.1	0.036	0.156	0.037	0	0.05
	318	0.179	0.233	0.107	0.188	0.259	0.167	0.25
	320	0.107	0.067	0.179	0.063	0.148	0.167	0.15
	322	0.036	0	0.036	0.031	0	0.083	0
	324	0.071	0	0	0	0	0.042	0
	326	0	0	0	0	0	0.042	0
	328	0.071	0.067	0.143	0.094	0.037	0	0.1
	330	0	0	0	0	0	0	0.05
	337	0	0	0	0.031	0.037	0	0
	339	0.036	0	0.143	0	0	0	0
	349	0.036	0	0	0	0	0	0
	351	0	0.033	0	0	0	0	0

## Sheet: S5d
LOCUS
dsub_18	Allele	Mal	Val	Ras	Bcn	Mon	Dij	Gro	Dro	Sun
	189	0.034	0	0	0	0	0	0	0	0
	193	0	0	0.036	0	0	0	0	0	0
	200	0	0.077	0	0.088	0.034	0.033	0.167	0	0
	202	0.069	0.115	0.071	0.088	0.138	0.1	0.067	0	0
	204	0.034	0.115	0.036	0.029	0	0	0.033	0.054	0.023
	205	0	0	0	0	0.034	0	0	0	0
	206	0	0.038	0.107	0.059	0	0.067	0.033	0.071	0.186
	208	0.276	0.154	0.107	0.235	0.172	0.1	0.267	0.161	0.186
	209	0	0	0	0.029	0	0	0	0	0
	210	0.069	0.154	0.179	0.235	0.103	0.2	0.033	0.143	0.023
	212	0.103	0.115	0.214	0.088	0.207	0.133	0.3	0.214	0.163
	214	0.241	0.038	0.107	0	0.103	0.2	0	0.036	0.023
	216	0.103	0.038	0	0.059	0.069	0.033	0.033	0.321	0.372
	218	0	0	0.107	0	0.034	0	0	0	0.023
	220	0.069	0.077	0	0.059	0.034	0.067	0.033	0	0
	222	0	0	0	0	0.069	0.033	0	0	0
	224	0	0.038	0	0	0	0.033	0.033	0	0
	226	0	0	0	0.029	0	0	0	0	0
	233	0	0	0.036	0	0	0	0	0	0
	237	0	0.038	0	0	0	0	0	0	0
dsub_59	Allele	Mal	Val	Ras	Bcn	Mon	Dij	Gro	Dro	Sun
	243	0	0	0	0.029	0	0	0	0	0
	245	0.793	0.793	0.607	0.794	0.69	0.7	0.633	0.764	0.857
	247	0.069	0	0.036	0.118	0.034	0.1	0.067	0.036	0.048
	249	0.034	0	0.036	0	0.034	0.033	0	0.018	0
	251	0.069	0.103	0.107	0.029	0.069	0.067	0.067	0.073	0.024
	253	0	0.034	0.036	0.029	0.069	0.033	0.1	0.036	0.048
	255	0	0	0.071	0	0.034	0	0.067	0.055	0
	256	0	0	0	0	0	0	0.033	0	0
	257	0	0	0	0	0	0	0	0.018	0
	258	0.034	0	0.036	0	0	0.067	0.033	0	0.024
	264	0	0	0.036	0	0	0	0	0	0
	271	0	0.034	0	0	0	0	0	0	0
	272	0	0	0	0	0.034	0	0	0	0
	274	0	0	0.036	0	0	0	0	0	0
	277	0	0.034	0	0	0	0	0	0	0
	322	0	0	0	0	0.034	0	0	0	0
dsub_69	Allele	Mal	Val	Ras	Bcn	Mon	Dij	Gro	Dro	Sun
	127	0	0	0	0	0.036	0	0	0	0
	135	0	0	0.038	0	0	0	0	0	0
	139	0	0	0	0	0	0.04	0	0.018	0
	141	0.037	0	0	0	0.036	0	0	0	0
	143	0.556	0.542	0.423	0.382	0.393	0.4	0.367	0.491	0.476
	145	0.111	0.083	0.077	0.088	0.071	0.2	0.033	0	0.024
	147	0.111	0.167	0.269	0.324	0.071	0.12	0.133	0.036	0.071
	148	0	0	0	0	0	0	0	0	0.024
	149	0	0.125	0.038	0	0	0.04	0.133	0.218	0.262
	150	0.074	0.042	0.077	0.147	0.286	0.08	0.2	0.055	0.024
	151	0.037	0.042	0	0	0.036	0	0.033	0.127	0.095
	152	0	0	0	0.029	0	0	0	0	0
	153	0	0	0	0.029	0.036	0	0	0.055	0.024
	154	0.037	0	0.038	0	0	0	0	0	0
	157	0	0	0.038	0	0	0.04	0	0	0
	161	0	0	0	0	0	0.04	0	0	0
	163	0	0	0	0	0.036	0.04	0	0	0
	172	0	0	0	0	0	0	0.033	0	0
	174	0.037	0	0	0	0	0	0.067	0	0
dsub_74	Allele	Mal	Val	Ras	Bcn	Mon	Dij	Gro	Dro	Sun
	149	0.034	0	0	0	0	0	0	0.054	0.023
	151	0.069	0.138	0.037	0.029	0.138	0.033	0.133	0.036	0.093
	152	0	0.069	0	0	0.034	0.033	0.033	0.018	0
	155	0	0	0.037	0.029	0	0.067	0.067	0.036	0.023
	156	0.069	0.034	0	0.059	0.103	0	0.033	0.036	0.047
	158	0.138	0.103	0.259	0.088	0.103	0.167	0.067	0.089	0.186
	160	0.103	0.172	0.111	0.088	0.138	0.033	0.033	0.071	0.093
	162	0.207	0.241	0.185	0.324	0.345	0.333	0.267	0.268	0.256
	164	0.207	0.172	0.222	0.059	0.069	0.167	0.1	0.125	0.093
	166	0.034	0.069	0.037	0.088	0.034	0.033	0.067	0.054	0.023
	168	0.034	0	0.037	0.147	0	0.1	0.067	0.143	0.116
	170	0.034	0	0.074	0	0	0.033	0.067	0.036	0
	172	0	0	0	0	0	0	0.033	0	0
	174	0	0	0	0.029	0.034	0	0	0	0
	176	0	0	0	0.029	0	0	0	0	0.023
	181	0	0	0	0.029	0	0	0	0.018	0
	182	0.034	0	0	0	0	0	0.033	0	0
	188	0.034	0	0	0	0	0	0	0.018	0
	198	0	0	0	0	0	0	0	0	0.023
dsub_62	Allele	Mal	Val	Ras	Bcn	Mon	Dij	Gro	Dro	Sun
	281	0	0	0	0	0	0	0.033	0	0
	283	0.034	0.034	0	0.059	0.036	0	0	0	0.053
	285	0	0	0	0.059	0	0	0	0	0
	287	0.034	0.034	0.107	0.029	0.071	0.067	0.133	0.018	0.053
	289	0.103	0.138	0.107	0.176	0.071	0	0.067	0.055	0
	291	0.069	0.103	0.107	0.029	0.036	0.033	0.1	0.073	0.053
	293	0.069	0.034	0.036	0.059	0.107	0.067	0.067	0.127	0.026
	295	0.034	0.103	0.071	0.147	0.036	0.167	0.1	0.145	0.184
	297	0.034	0	0.036	0.059	0.107	0.033	0.1	0.018	0.026
	299	0.069	0.103	0.143	0.029	0.107	0.1	0.033	0.036	0.053
	301	0.034	0.172	0.036	0.059	0.107	0.1	0.067	0.109	0.026
	303	0.069	0	0.036	0.029	0.036	0.133	0.067	0.091	0.105
	305	0.138	0.069	0.071	0.059	0.036	0.033	0	0.036	0.079
	307	0.069	0.034	0	0.118	0.036	0	0	0.036	0.053
	309	0.069	0	0	0	0	0.067	0.067	0	0.026
	311	0.069	0.103	0.071	0	0.071	0.033	0	0	0
	313	0.034	0.034	0.071	0.059	0.107	0.067	0	0.218	0.237
	315	0.034	0	0.071	0.029	0	0	0.067	0.036	0.026
	317	0	0.034	0	0	0	0	0.033	0	0
	319	0	0	0	0	0	0.033	0	0	0
	323	0	0	0	0	0	0	0.033	0	0
	325	0	0	0	0	0.036	0	0	0	0
	329	0	0	0.036	0	0	0.033	0	0	0
	331	0.034	0	0	0	0	0	0	0	0
	338	0	0	0	0	0	0.033	0	0	0
	340	0	0	0	0	0	0	0.033	0	0

## Sheet: S5e
LOCUS
dsub_18	Allele	Mal	Val	Ras	Bcn	Mon	Dij	Gro	Dro	Sun
	193	0	0	0	0.016	0	0	0	0	0
	197	0	0	0	0	0.033	0	0	0	0
	198	0	0	0	0	0	0	0	0	0.059
	200	0.033	0.1	0.033	0.016	0	0.067	0.033	0	0
	201	0	0	0	0	0	0	0.033	0	0
	202	0.067	0	0.1	0.033	0.067	0.1	0.067	0	0
	204	0.067	0	0.033	0.016	0.033	0.033	0	0	0.118
	205	0	0	0	0	0	0	0	0	0
	206	0.067	0.067	0.1	0.082	0.067	0.033	0.033	0.111	0.059
	207	0.033	0	0	0	0.033	0	0	0	0
	208	0.133	0.267	0.233	0.246	0.2	0.233	0.267	0.167	0.118
	210	0.1	0.133	0.033	0.082	0.067	0.133	0.133	0	0.059
	212	0.3	0.167	0.133	0.18	0.1	0.1	0.1	0.278	0.176
	214	0.033	0.1	0.067	0.098	0.167	0.033	0.1	0.056	0
	216	0	0.067	0.2	0.098	0.067	0.067	0.133	0.222	0.235
	217	0	0	0	0.016	0	0	0	0	0
	218	0.067	0.033	0.033	0.066	0	0.067	0.033	0.167	0.176
	220	0.033	0.033	0	0.016	0.133	0.1	0	0	0
	222	0.067	0.033	0.033	0	0	0.033	0.033	0	0
	229	0	0	0	0.016	0.033	0	0	0	0
	231	0	0	0	0	0	0	0.033	0	0
	237	0	0	0	0.016	0	0	0	0	0
dsub_59	Allele	Mal	Val	Ras	Bcn	Mon	Dij	Gro	Dro	Sun
	212	0	0	0	0.016	0	0	0	0	0
	230	0	0	0	0.016	0	0	0	0	0
	243	0	0	0	0.016	0	0	0	0	0
	245	0.133	0.267	0.233	0.295	0.233	0.4	0.3	0.167	0.25
	247	0.067	0.067	0.1	0.049	0.033	0.033	0	0.111	0.063
	249	0.067	0	0	0.016	0.067	0	0	0	0
	251	0	0	0.033	0	0.033	0	0	0	0
	253	0	0	0	0	0.033	0	0	0	0.063
	255	0.067	0	0.067	0.033	0.067	0.033	0.033	0.056	0
	256	0	0	0	0.016	0	0	0	0	0
	257	0	0	0	0	0	0	0	0.056	0
	258	0.1	0.067	0.067	0.082	0.067	0.033	0.067	0.056	0.125
	260	0.1	0.067	0.1	0.049	0.067	0.1	0.033	0.056	0
	262	0.067	0.067	0.067	0.049	0.1	0.067	0.1	0.167	0.063
	264	0	0	0	0.066	0	0.033	0.133	0.056	0.125
	266	0.067	0.033	0.033	0.033	0	0.067	0.033	0.056	0
	268	0	0.067	0	0.016	0.033	0	0	0	0
	270	0	0.067	0.067	0.033	0.067	0.033	0	0.056	0
	272	0.167	0.067	0.067	0.066	0.033	0.167	0.067	0.111	0.125
	274	0.033	0.033	0.067	0.033	0.033	0	0	0	0
	275	0	0	0	0.016	0	0	0	0	0
	276	0	0.033	0	0	0	0	0	0	0
	277	0	0.033	0	0	0.033	0	0	0	0
	279	0	0.033	0.033	0.016	0.033	0	0.033	0	0
	280	0	0	0	0	0	0	0.033	0	0
	281	0.033	0	0.033	0	0	0	0	0	0
	285	0	0	0	0	0	0	0.067	0.056	0.188
	287	0	0	0	0	0	0	0.033	0	0
	289	0	0	0	0	0.033	0	0	0	0
	291	0	0	0	0.033	0	0.033	0	0	0
	297	0.033	0	0	0	0	0	0	0	0
	302	0.033	0	0	0	0	0	0	0	0
	304	0	0	0.033	0	0	0	0	0	0
	308	0.033	0	0	0.016	0.033	0	0	0	0
	310	0	0	0	0.016	0	0	0	0	0
	314	0	0.033	0	0.016	0	0	0	0	0
	316	0	0	0	0	0	0	0.033	0	0
	317	0	0.033	0	0	0	0	0	0	0
	324	0	0	0	0	0	0	0.033	0	0
	329	0	0.033	0	0	0	0	0	0	0
dsub_69	Allele	Mal	Val	Ras	Bcn	Mon	Dij	Gro	Dro	Sun
	131	0	0	0	0.016	0	0	0.033	0	0
	135	0	0	0	0	0	0	0.033	0	0
	141	0.034	0.034	0.067	0.164	0	0.115	0.033	0.056	0
	143	0.034	0.103	0.167	0.049	0.143	0.077	0.167	0.056	0.059
	144	0	0	0	0.016	0.036	0	0	0	0
	145	0.138	0.31	0.067	0.131	0.179	0.154	0.167	0.167	0.235
	147	0.31	0.241	0.2	0.279	0.214	0.231	0.167	0.611	0.471
	148	0.034	0.069	0	0.049	0.036	0.115	0.067	0.056	0
	149	0.207	0.034	0.267	0.049	0	0	0.1	0	0.059
	150	0.034	0	0	0	0.036	0.038	0.033	0	0
	151	0	0	0.033	0.115	0.036	0.038	0.033	0	0
	152	0	0	0	0	0	0.038	0	0	0
	153	0	0	0	0.016	0.036	0	0	0	0
	154	0.172	0.172	0.133	0.082	0.214	0.077	0.133	0.056	0.118
	155	0	0	0	0	0	0	0	0	0.059
	156	0	0	0	0	0	0.038	0.033	0	0
	157	0	0	0.033	0	0	0	0	0	0
	159	0	0	0	0.016	0	0	0	0	0
	168	0	0.034	0	0.016	0.071	0.077	0	0	0
	177	0	0	0.033	0	0	0	0	0	0
	179	0.034	0	0	0	0	0	0	0	0
dsub_74	Allele	Mal	Val	Ras	Bcn	Mon	Dij	Gro	Dro	Sun
	151	0.2	0.233	0.133	0.066	0.2	0.133	0.1	0.111	0.176
	152	0	0.033	0	0.049	0.033	0	0.033	0	0
	155	0.033	0	0	0.016	0	0.033	0	0	0
	156	0.033	0	0	0.016	0.033	0.033	0.133	0	0
	158	0.033	0.067	0.067	0.18	0.2	0.1	0.167	0.111	0
	160	0.1	0.067	0.1	0.082	0.033	0.033	0.033	0.111	0.176
	162	0.367	0.233	0.267	0.213	0.3	0.233	0.267	0.389	0.412
	164	0.167	0.033	0.067	0.148	0.1	0.1	0.1	0.222	0
	165	0	0	0	0.033	0	0	0	0	0
	166	0.067	0.067	0.133	0.033	0.033	0.033	0.1	0	0.176
	168	0	0.1	0.133	0.049	0	0.1	0	0.056	0
	170	0	0.067	0.033	0.033	0	0.1	0.033	0	0
	172	0	0.067	0	0.016	0	0.033	0	0	0
	174	0	0.033	0	0	0	0	0	0	0
	176	0	0	0	0	0	0	0.033	0	0.059
	181	0	0	0.033	0.033	0	0.033	0	0	0
	182	0	0	0.033	0.033	0.033	0	0	0	0
	184	0	0	0	0	0.033	0	0	0	0
	186	0	0	0	0	0	0.033	0	0	0
dsub_62	Allele	Mal	Val	Ras	Bcn	Mon	Dij	Gro	Dro	Sun
	281	0.033	0	0	0	0.034	0	0	0	0
	283	0.033	0.034	0	0.049	0.034	0.033	0	0.056	0
	285	0	0	0.033	0	0	0	0.033	0	0
	287	0.167	0.069	0.067	0.066	0.034	0.067	0.033	0.056	0
	288	0	0	0	0	0	0	0.033	0	0
	289	0.067	0.103	0.033	0.049	0	0.133	0.067	0.111	0.133
	291	0.033	0.069	0	0.082	0.069	0	0.1	0.111	0.067
	293	0	0.034	0.1	0.098	0.034	0	0.1	0.167	0.2
	295	0.133	0.069	0.167	0.049	0.138	0.167	0.033	0.167	0.067
	297	0	0.069	0.1	0.18	0.069	0.167	0.167	0.056	0.267
	299	0.067	0.103	0.067	0.131	0.069	0.033	0.1	0.111	0
	301	0.067	0.069	0.133	0.049	0.069	0	0	0	0
	303	0.033	0.103	0.1	0.016	0.103	0.1	0	0	0.067
	305	0.067	0.034	0	0.066	0	0.067	0.033	0.056	0.067
	307	0.033	0	0	0.033	0.034	0.1	0	0.056	0
	309	0	0	0.033	0.016	0.069	0	0.067	0	0
	311	0.033	0.103	0.033	0.016	0.034	0.033	0.033	0	0
	313	0.1	0.034	0	0.033	0.069	0.067	0.1	0.056	0.133
	315	0	0.069	0.067	0.016	0.069	0.033	0	0	0
	317	0.1	0	0.067	0.033	0	0	0.033	0	0
	321	0	0	0	0	0	0	0.033	0	0
	323	0	0	0	0.016	0	0	0	0	0
	325	0	0	0	0	0	0	0.033	0	0
	327	0	0	0	0	0.034	0	0	0	0
	329	0	0.034	0	0	0	0	0	0	0
	346	0.033	0	0	0	0	0	0	0	0
	352	0	0	0	0	0.034	0	0	0	0

## Sheet: S5f
LOCUS
dsub_10	Allele	Bcn	Mon	Dij	Gro	Dro	Sun
	199	0	0.056	0.033	0.033	0	0
	201	0	0	0.1	0.067	0	0
	203	0	0	0	0.033	0	0
	208	0	0	0	0	0	0.085
	212	0	0.056	0	0	0	0
	214	0	0.056	0	0	0	0
	216	0	0	0.1	0.1	0.017	0
	218	0.143	0.056	0.1	0	0.085	0.021
	220	0	0.111	0.033	0.1	0.034	0.021
	222	0	0.056	0.067	0.033	0.051	0
	224	0.143	0	0.067	0.033	0.102	0.043
	226	0	0	0.067	0.067	0.085	0.213
	228	0.286	0	0	0.033	0.22	0.17
	231	0.143	0.056	0.1	0.033	0	0
	233	0.286	0.056	0.067	0.067	0.085	0.085
	235	0	0.056	0.067	0.033	0	0
	237	0	0.111	0	0	0.017	0
	239	0	0.222	0	0.033	0.051	0.128
	241	0	0	0	0.033	0.034	0.085
	243	0	0	0.067	0.033	0.051	0.043
	245	0	0	0.033	0.033	0	0
	248	0	0.056	0	0	0.119	0.021
	250	0	0	0	0.033	0	0
	254	0	0	0	0.033	0	0
	260	0	0.056	0.033	0.067	0.051	0.085
	269	0	0	0.033	0	0	0
	274	0	0	0.033	0	0	0
	283	0	0	0	0.033	0	0
	285	0	0	0	0.033	0	0
	320	0	0	0	0.033	0	0
dsub_3	Allele	Bcn	Mon	Dij	Gro	Dro	Sun
	131	0	0.056	0	0	0.017	0.067
	133	0	0	0.033	0	0	0
	137	0	0.056	0.033	0	0.017	0.022
	139	0	0	0	0.033	0.033	0.089
	141	0.143	0.111	0.1	0.1	0.05	0.089
	143	0	0.167	0.2	0.167	0.167	0.222
	145	0.286	0.333	0.467	0.333	0.267	0.133
	147	0.571	0.222	0.067	0.233	0.25	0.156
	149	0	0	0.1	0.1	0.133	0.178
	151	0	0	0	0	0.067	0.044
	156	0	0.056	0	0	0	0
	158	0	0	0	0.033	0	0
dsub_42	Allele	Bcn	Mon	Dij	Gro	Dro	Sun
	107	0	0	0	0	0.033	0.043
	109	0.286	0.056	0	0.033	0.017	0.021
	115	0	0.056	0.167	0.033	0	0.043
	119	0	0	0	0	0	0
	120	0.143	0.167	0.367	0.267	0.317	0.255
	121	0	0	0	0	0	0
	122	0	0	0	0.033	0.033	0
	125	0	0	0	0	0	0
	126	0.286	0.333	0.233	0.467	0.367	0.553
	127	0	0	0	0	0	0
	128	0.286	0.389	0.233	0.133	0.183	0.064
	131	0	0	0	0	0	0
	132	0	0	0	0.033	0	0.021
	137	0	0	0	0	0.05	0
dsub_64	Allele	Bcn	Mon	Dij	Gro	Dro	Sun
	151	0	0.056	0.069	0	0.017	0
	153	0	0	0	0	0.017	0.021
	157	0	0.056	0.034	0.107	0.067	0
	158	0	0	0	0.036	0	0
	159	0	0.056	0.069	0.071	0	0
	160	0	0.167	0.034	0.036	0	0
	161	0.143	0.056	0.034	0.036	0.067	0.064
	162	0.286	0	0.103	0.036	0.167	0.106
	163	0	0.222	0.172	0.143	0.033	0.043
	164	0.286	0.056	0.276	0.214	0.267	0.468
	165	0	0	0.034	0.036	0.083	0.064
	166	0.143	0.111	0.069	0.071	0.183	0.128
	167	0.143	0.167	0	0.071	0.067	0
	168	0	0	0.034	0	0	0.021
	169	0	0	0	0.036	0	0.043
	170	0	0	0	0.036	0	0
	174	0	0	0.034	0	0	0
	175	0	0.056	0	0.036	0	0
	178	0	0	0.034	0	0	0
	179	0	0	0	0	0.017	0.043
	188	0	0	0	0.036	0	0
	194	0	0	0	0	0.017	0
dsub_15	Allele	Bcn	Mon	Dij	Gro	Dro	Sun
	225	0	0.056	0.133	0.067	0	0
	239	0.143	0	0.033	0.033	0	0
	241	0	0.056	0.1	0.1	0.138	0.093
	243	0	0.111	0.133	0.267	0.328	0.256
	245	0.429	0.5	0.333	0.267	0.207	0.349
	246	0	0	0	0	0	0
	247	0.143	0.111	0.133	0.067	0.086	0.07
	249	0.143	0.056	0.1	0.067	0.017	0.093
	251	0.143	0	0.033	0.1	0.138	0.14
	253	0	0.111	0	0	0	0
	255	0	0	0	0.033	0.086	0

## Sheet: S5g
LOCUS
dsub_10	Allele	Mal	Val	Ras	Bcn	Mon	Dij	Gro	Dro
	193	0.077	0.056	0	0.014	0	0	0	0
	199	0	0	0	0.014	0	0	0	0
	201	0	0.028	0	0.014	0.034	0	0	0
	206	0	0	0	0.014	0	0	0	0
	208	0	0	0	0.042	0	0	0	0
	210	0	0.028	0	0.014	0.034	0	0	0
	212	0	0	0	0.014	0	0	0.033	0
	214	0.077	0	0.033	0.028	0	0	0.033	0
	216	0.038	0.028	0	0.014	0.034	0.034	0.067	0
	218	0.115	0.028	0.067	0.056	0.034	0	0.067	0
	220	0	0	0.033	0.014	0.138	0	0.067	0.071
	222	0	0.056	0.1	0.069	0.069	0.069	0	0.071
	224	0.077	0.056	0.167	0.097	0.034	0.103	0	0.143
	226	0.038	0.056	0.067	0.097	0.172	0.103	0	0
	228	0.038	0.139	0.1	0.097	0.069	0.172	0.133	0.214
	231	0.077	0.194	0.033	0.069	0.069	0.172	0.133	0
	233	0.192	0.028	0.133	0.042	0.103	0.034	0.067	0
	235	0	0.111	0.033	0.042	0	0.034	0.033	0
	237	0	0	0	0.014	0	0.034	0.033	0
	239	0.038	0	0.067	0.014	0	0.034	0.033	0.071
	241	0	0.056	0.067	0	0.034	0	0	0.214
	243	0.038	0	0.033	0	0	0	0.067	0.143
	245	0	0	0	0.014	0.034	0	0	0
	250	0	0	0	0.014	0	0.034	0.033	0
	252	0	0.028	0.033	0.028	0	0.069	0	0
	254	0	0	0	0	0	0.034	0	0
	256	0.038	0	0	0	0	0	0.033	0
	258	0	0.028	0	0.014	0	0	0	0
	260	0.038	0.028	0	0.028	0.069	0	0	0.071
	264	0	0	0	0	0	0.069	0.033	0
	268	0	0.028	0	0.014	0	0	0	0
	269	0	0	0	0	0	0	0.033	0
	272	0	0	0	0.014	0	0	0	0
	274	0	0	0	0.014	0	0	0	0
	277	0	0	0	0	0.034	0	0	0
	279	0	0	0	0.014	0	0	0	0
	283	0.038	0	0	0	0	0	0	0
	287	0	0	0	0	0.034	0	0	0
	291	0	0.028	0	0	0	0	0	0
	294	0	0	0	0.014	0	0	0	0
	296	0	0	0	0	0	0	0.033	0
	297	0	0	0	0.028	0	0	0	0
	299	0	0	0.033	0	0	0	0.033	0
	301	0.038	0	0	0	0	0	0	0
	320	0	0	0	0.014	0	0	0	0
	327	0	0	0	0.014	0	0	0.033	0
	335	0.038	0	0	0	0	0	0	0
dsub_3	Allele	Mal	Val	Ras	Bcn	Mon	Dij	Gro	Dro
	131	0	0	0	0	0	0	0.033	0
	133	0.038	0.027	0	0	0	0	0	0
	135	0	0	0	0	0.033	0	0	0
	137	0	0	0.033	0.014	0.033	0.2	0.033	0.071
	139	0	0	0.033	0.028	0	0.033	0.033	0.143
	141	0.077	0.054	0	0	0	0	0.067	0
	143	0.231	0.108	0.067	0.25	0.467	0.067	0.267	0.429
	145	0.346	0.459	0.533	0.375	0.267	0.367	0.333	0.071
	147	0.115	0.162	0.1	0.167	0.1	0.233	0.067	0.143
	149	0.115	0.108	0.033	0.139	0.1	0.033	0.133	0.071
	151	0	0.027	0.033	0	0	0	0.033	0
	153	0	0	0.033	0	0	0	0	0
	154	0.038	0.054	0.033	0	0	0.033	0	0
	156	0.038	0	0.033	0.028	0	0	0	0.071
	158	0	0	0.067	0	0	0	0	0
	164	0	0	0	0	0	0.033	0	0
dsub_42	Allele	Mal	Val	Ras	Bcn	Mon	Dij	Gro	Dro
	109	0	0.027	0	0.014	0	0	0	0
	113	0	0.054	0.033	0	0.033	0.033	0.033	0
	115	0.12	0.081	0.1	0.194	0.067	0.133	0.1	0.357
	120	0.12	0.162	0.067	0.069	0.067	0.1	0.067	0.214
	122	0.24	0.081	0.167	0.139	0.033	0.2	0.233	0
	124	0	0.027	0	0.028	0.033	0	0	0
	126	0.2	0.216	0.233	0.264	0.267	0.3	0.267	0.357
	128	0.2	0.297	0.333	0.264	0.433	0.2	0.2	0.071
	130	0.04	0.027	0	0.014	0.033	0	0	0
	132	0.04	0.027	0.067	0.014	0.033	0.033	0.067	0
	134	0.04	0	0	0	0	0	0	0
	138	0	0	0	0	0	0	0.033	0
dsub_64	Allele	Mal	Val	Ras	Bcn	Mon	Dij	Gro	Dro
	145	0	0	0	0	0	0	0.034	0
	151	0	0	0.033	0.014	0.033	0.034	0	0
	153	0	0.054	0.033	0.028	0.033	0	0	0
	155	0.038	0	0	0	0	0.034	0	0
	157	0	0.054	0	0.042	0	0	0	0
	158	0	0	0	0.014	0	0	0	0.071
	159	0.077	0	0	0.014	0	0	0	0
	160	0	0.027	0.067	0.099	0	0.034	0.138	0
	161	0.038	0	0.067	0.042	0.033	0	0	0
	162	0.115	0.081	0.067	0.113	0.1	0.034	0.138	0.214
	163	0.115	0.081	0.133	0.085	0.1	0.034	0.138	0.143
	164	0.231	0.243	0.2	0.183	0.4	0.414	0.207	0.5
	165	0.038	0.027	0.033	0.085	0.033	0.034	0.034	0
	166	0.038	0.054	0.067	0.085	0.033	0.069	0.034	0.071
	167	0.038	0.027	0.067	0.014	0	0.034	0	0
	168	0.038	0.054	0.033	0.028	0.1	0	0.034	0
	169	0	0.027	0	0	0	0	0	0
	170	0.115	0.081	0.067	0.056	0	0.172	0.103	0
	172	0	0.027	0	0	0.033	0	0	0
	173	0.038	0	0	0	0	0	0	0
	174	0	0	0	0.014	0	0.034	0.034	0
	176	0	0.054	0.033	0.014	0	0.069	0.034	0
	177	0	0.027	0	0	0	0	0	0
	178	0	0.027	0.033	0.014	0	0	0	0
	179	0	0	0	0.014	0	0	0	0
	180	0.038	0	0.033	0.028	0	0	0	0
	182	0	0	0	0	0.033	0	0.034	0
	183	0	0.027	0	0	0	0	0	0
	184	0	0	0	0.014	0	0	0	0
	186	0	0	0.033	0	0.033	0	0	0
	188	0	0	0	0	0.033	0	0	0
	200	0	0	0	0	0	0	0.034	0
	206	0	0.027	0	0	0	0	0	0
	210	0.038	0	0	0	0	0	0	0
dsub_15	Allele	Mal	Val	Ras	Bcn	Mon	Dij	Gro	Dro
	225	0.08	0.03	0.1	0.167	0.067	0.143	0.133	0
	237	0	0	0	0	0	0	0.033	0
	239	0.12	0.03	0.033	0.042	0.033	0.107	0.1	0
	241	0.12	0.061	0.033	0.014	0.033	0.071	0.067	0
	243	0.08	0.212	0.133	0.083	0.133	0.25	0.1	0.5
	245	0.32	0.152	0.4	0.278	0.333	0.143	0.267	0.286
	247	0.12	0.091	0.167	0.208	0.167	0.036	0.133	0.143
	249	0.04	0.091	0.033	0.056	0.033	0	0.033	0
	251	0.04	0.091	0	0.042	0.133	0.107	0.033	0.071
	253	0	0.061	0	0.083	0	0	0.067	0
	255	0.08	0.182	0.1	0	0.067	0.107	0.033	0
	257	0	0	0	0.014	0	0	0	0
	269	0	0	0	0.014	0	0.036	0	0

## Sheet: S5h
LOCUS
dsub_10	Allele	Mal	Val	Ras	Bcn	Mon	Dij	Gro
	193	0.031	0.037	0	0	0	0.045	0
	206	0.031	0	0	0	0	0.045	0
	210	0	0.037	0	0	0	0	0
	212	0.031	0	0	0	0	0	0
	214	0.031	0	0.05	0	0	0.045	0.067
	216	0	0.037	0.05	0	0	0	0
	218	0.063	0	0.05	0.133	0	0.045	0
	220	0.031	0.185	0.05	0.067	0.111	0	0
	222	0.031	0.074	0	0.067	0.111	0.045	0
	224	0.063	0.074	0.15	0.067	0	0.045	0.067
	226	0.125	0.074	0.1	0.133	0	0.091	0.067
	228	0.063	0.074	0.15	0.133	0.111	0.091	0.267
	231	0.156	0.037	0.1	0.067	0.222	0.045	0
	233	0.031	0.074	0.05	0.2	0	0	0.067
	235	0	0.111	0	0	0.111	0	0.133
	237	0.031	0	0	0	0	0.045	0.067
	239	0.031	0	0	0	0	0	0
	241	0.063	0	0	0	0	0.136	0.067
	243	0.031	0	0.05	0	0	0	0.067
	245	0.031	0.037	0	0	0	0.045	0
	248	0	0	0.05	0	0	0	0
	250	0	0	0	0	0.111	0	0
	252	0	0	0	0	0	0.045	0.067
	254	0	0	0	0.067	0	0	0
	256	0.031	0	0	0	0	0	0
	258	0	0	0	0	0	0.045	0
	260	0.063	0.037	0	0	0.222	0	0
	262	0	0	0.05	0	0	0.045	0.067
	274	0	0	0.05	0	0	0	0
	279	0	0.037	0	0	0	0	0
	291	0	0.037	0	0	0	0	0
	299	0	0	0	0	0	0.045	0
	301	0	0	0.05	0	0	0.045	0
	320	0	0.037	0	0	0	0	0
	325	0.031	0	0	0.067	0	0	0
	335	0	0	0	0	0	0.045	0
dsub_3	Allele	Mal	Val	Ras	Bcn	Mon	Dij	Gro
	137	0.031	0.111	0	0	0	0	0
	139	0	0	0	0.133	0	0	0.067
	141	0	0	0.05	0	0.111	0.087	0
	143	0.406	0.37	0.35	0.2	0.333	0.348	0.333
	145	0.438	0.296	0.4	0.333	0.222	0.391	0.267
	147	0	0.111	0.05	0.133	0.222	0.174	0.067
	149	0.063	0.111	0.1	0.133	0.111	0	0.2
	154	0.031	0	0	0.067	0	0	0
	156	0	0	0	0	0	0	0.067
	160	0.031	0	0	0	0	0	0
	163	0	0	0.05	0	0	0	0
dsub_42	Allele	Mal	Val	Ras	Bcn	Mon	Dij	Gro
	86	0	0.037	0	0	0	0	0
	113	0	0	0.05	0	0	0.087	0.067
	115	0.031	0.074	0.1	0.067	0	0	0.133
	120	0.031	0	0	0.067	0.111	0.043	0
	122	0	0	0	0	0	0.087	0
	124	0.031	0	0.1	0	0.111	0.043	0
	126	0.375	0.407	0.3	0.4	0.556	0.348	0.333
	128	0.188	0.185	0.1	0.2	0.111	0.087	0.267
	130	0.125	0.111	0.15	0.2	0.111	0.087	0.133
	132	0.156	0.111	0.15	0.067	0	0.174	0.067
	134	0.063	0.074	0.05	0	0	0.043	0
dsub_64	Allele	Mal	Val	Ras	Bcn	Mon	Dij	Gro
	153	0.031	0.074	0.05	0.2	0	0	0
	155	0	0	0	0	0	0.087	0.071
	157	0.031	0	0	0	0.111	0	0
	158	0.031	0	0	0	0	0	0
	159	0	0.074	0	0	0	0	0.071
	160	0.063	0.111	0.05	0.067	0	0.087	0.071
	161	0.031	0	0.05	0	0	0.087	0
	162	0.125	0.148	0.2	0.267	0.111	0.087	0.071
	163	0.063	0.074	0.2	0.133	0	0.13	0
	164	0.281	0.148	0.25	0	0.444	0.217	0.429
	165	0	0.037	0	0	0	0	0
	166	0.094	0.037	0.05	0.067	0	0.043	0
	167	0.031	0	0	0.067	0	0.043	0
	168	0	0	0.05	0	0.222	0.043	0
	169	0.031	0.037	0	0	0	0	0
	170	0.063	0.074	0.05	0.133	0	0.043	0.071
	172	0.031	0	0	0	0	0	0
	174	0	0	0	0	0	0.043	0
	175	0	0	0	0	0	0.043	0
	176	0	0.074	0	0	0	0.043	0.071
	178	0	0.037	0	0	0	0	0
	179	0	0	0	0.067	0.111	0	0
	180	0	0.037	0	0	0	0	0
	182	0.063	0	0.05	0	0	0	0
	184	0	0.037	0	0	0	0	0
	188	0	0	0	0	0	0	0.071
	200	0	0	0	0	0	0	0.071
	210	0.031	0	0	0	0	0	0
dsub_15	Allele	Mal	Val	Ras	Bcn	Mon	Dij	Gro
	225	0.067	0.148	0.2	0.067	0	0	0.2
	233	0	0	0.05	0	0	0	0
	237	0	0	0	0	0	0.043	0
	239	0.033	0.037	0	0.133	0	0.043	0.067
	241	0	0.037	0	0.067	0.111	0.087	0.067
	243	0.1	0.037	0	0	0.222	0.043	0.2
	245	0.333	0.407	0.3	0.267	0.333	0.217	0.2
	247	0.167	0.148	0.2	0.067	0.222	0.391	0.067
	249	0	0.037	0.15	0	0	0.087	0.067
	251	0.067	0.037	0	0.133	0	0	0.067
	253	0	0.037	0.1	0.067	0	0.043	0.067
	255	0.167	0.037	0	0.133	0.111	0	0
	257	0.033	0.037	0	0.067	0	0	0
	261	0.033	0	0	0	0	0	0
	272	0	0	0	0	0	0.043	0
